# Supplementary material for: A sensitive bacterial-growth-based test reveals how intestinal Bacteroides meet their porphyrin requirement
Source: BMC Microbiol. 2015 Dec 29;15:282. doi: 10.1186/s12866-015-0616-0 (PMC4696147; doi:10.1186/s12866-015-0616-0)
Supplement: Additional file 2: Table S1. — Heme-PPIX-Screen detection of pure heme or in biological samples. (XLSX 20 kb) [file 12866_2015_616_MOESM2_ESM.xlsx]

## Sheet: Feuil1
Supplementary Table 1. Heme-PPIX-Screen detection of pure heme or in biological samples.
Pure heme samples*				50 µl feces supernatant (5 mg) + heme (in nanograms)				50 µl feces supernatant (5 mg) + heme (in nanograms)**				50 µl resuspended feces (5 mg) + heme (in nanograms)				50 µl urine + heme (in nanograms)				50 µl urine + heme (in nanograms)***
heme (ng)	surface areas			heme (ng)	surface areas			heme (ng)	surface areas			heme (ng)	surface areas			heme (ng)	surface areas			heme (ng)	surface areas
				1024	65361			1024	51582			1024	69426			1024	48153
				512	57846			512	46920			512	67374			512	35859
256	129365			256	54072			256	40200			256	56262			256	35529			256	56760
128	122219			128	46137			128	36916			128	47010			128	26130			128	45015
64	112986			64	45447			64	32307			64	32115			64	16596			64	37635
32	89522.1			32	35700			32	21693			32	31708			32	13533			32	31410
16	74283.3			16	32862			16	18993			16	30057			16	11841			16	24603
8	68543.9			8	30600			8	17130			8	31524			8	11163			8	18651
4	54829.8			4	13017			4	12537			4	29403			4	10998			4	15690
2	36910.1			0	5430			0	10937			0	20227			0	0			2	13398
1	22005																			1	9306
0.5	0																			0	0
* This profile is also shown in Fig. 3B									X-axis: amount of heme added to Heme-PPIX-Screen wells
** The corresponding gel is shown in Fig. 4A									Y-axis: surface areas of stimulated growth zone determined by ImageJ (see Materials and Methods)
*** The corresponding gel is shown in Fig. 4B									Note that the black dash indicates the stimulated surface area surrounding wells due to endogenous presence of porphyrins (no added heme).
